# Supplementary material for: Early-Life Adversity and Epigenetic Aging: Findings from a 17-Year Longitudinal Study
Source: Biomolecules. 2025 Jun 18;15(6):887. doi: 10.3390/biom15060887 (PMC12191424; doi:10.3390/biom15060887)
Supplement: Supplementary file 1 [file biomolecules-15-00887-s001.zip]

Archive with 1 entries (1 files):
- biomolecules-3682349-supplementary.pdf
